# Supplementary material for: RAG2 and XLF/Cernunnos interplay reveals a novel role for the RAG complex in DNA repair
Source: Nat Commun. 2016 Feb 2;7:10529. doi: 10.1038/ncomms10529 (PMC4740868; doi:10.1038/ncomms10529)
Supplement: Supplementary Data 1 — Structural variants identified by whole genome sequencing of 3 Rag2c/c XLF-/- p53-/- B cell lymphomas [file ncomms10529-s2.xls]

## Sheet: sv_3pairs.WT4_mgp28.inf_avg.3m4
	SVDetect results													Ensembl (or manual) annotation				Overlap with repeats						Socrates results												Delly results
sample	chr_type	SV_type	BAL_type	chromosome1	start1.end1	chromosome2	start2.end2	nb_pairs	score_strand_filtering	score_order_filtering	final_score	breakpoint1_start1.end1	breakpoint2_start2.end2	geneName1	geneBiotype1	geneName2	geneBiotype2	repeat_type_sr	percent_repeat1	percent_repeat2	repeat_type_rmsk	percent_repeat1_rmsk	percent_repeat2_rmsk	socrates	chromosome1	socr_BP1	chromosome1	socr_BP2	BP_condition	C1_long_support	C1_short_support	C1_avg_realign_mapq	C2_long_support	C2_short_support	C2_avg_realign_mapq	delly	chromosome1	delly_BP1	chromosome2	delly_BP2	PRECISE	SV_type	PE	MAPQ	SR	SRQ	Consensus	Filter	Format_Normal
14189LN	INTER	TRANSLOC	UNBAL	chr12	113354267-113354863	chr15	62102640-62103345	286	1	0.96	0.969	113353919-113354268	62103345-62103585	Ighg	IG_C_gene	Pvt1	lincRNA	no_repeat_sr	0	0	no_repeat_rmsk	0.78	0.62	socrate	chr12	113354276	chr15	62103281	Micro-homology: 2bp homology found! (CA)	34	10	27.67647	85	32	40.035294	delly	chr12	113354273	chr15	62103281	PRECISE	TRA	102	37	34	1	GACATTTGTTGTTTTTAACTGAACAAAGATAAAAGTTTTAAAATTTATTTATGTATATGAATGTTCAATGTATATGCCTATGTGCCTGGATGCTGCCATGCTCCTACCTTGATGATAATGGAGTGAACCTCTGAACCTGTAAGCCAGTTCCAATTAAATGTTGT	PASS	./.:.,.,.:0:LowQual:0:65:0:0:0
14189LN	INTER	TRANSLOC	UNBAL	chr6	69058968-69059695	chr15	59415291-59415952	248	1	0.99	0.996	69059695-69059913	59415008-59415292	Igkv4-78	IG_LV_gene	Nsmce2	protein_coding	no_repeat_sr	0.04	0.07	no_repeat_rmsk	0.07	0.08	socrate	chr6	69059685	chr15	59415297	Micro-homology: 1bp homology found! (T)	20	19	35.7	29	16	37.655174	delly	chr6	69059685	chr15	59415295	PRECISE	TRA	102	37	19	1	TGGCCACAGTTTATTTCTAGAAGGAAGTAGTTGGGCCCTACCTAAGGAGTTAGAGGGTTTTTGTTCTAGTCTGTAGCACTTTTTCTGATGAAAAAAAAAAAAACACAGTGAAAATAGAGTAGACAAATGAGTATATACCATATGCTTTCTTGATTTT	PASS	0/0:0,-18.9643,-361.899:190:PASS:0:69:0:63:0
14189LN	INTER	TRANSLOC	UNBAL	chr6	70722563-70722916	chr15	59415542-59416248	139	1	1	1	70722916-70723508	59415304-59415543	Igkj1	IG_J_gene	Nsmce2	protein_coding	no_repeat_sr	0	0.07	no_repeat_rmsk	0	0.07	socrate	chr6	70722906	chr15	59415546	Micro-homology: 2bp homology found! (GT)	28	13	44.0	3	0	44.0	delly	chr6	70722906	chr15	59415543	PRECISE	TRA	102	37	3	1	AACCTTTACTCGGTGCTCAGACCATGCTCAGTTTTTGTATGGGGGTTGAGTGAAGGGACACGAAATGAAGGTGCTAAGATAAATTAAGCAAATCGTTTCT	PASS	0/0:0,-15.352,-302.899:154:PASS:0:73:0:51:0
14189LN	INTER	INV_TRANSLOC	UNBAL	chr12	103656850-103657366	chr15	62326647-62327223	23	1	1	1	103657366-103657795	62327223-62327592	Serpina6	protein_coding	Pvt1	lincRNA	no_repeat_sr	0	0	no_repeat_rmsk	0	0.48	socrate	chr12	103657369	chr15	62327253	Inserted sequence: TGGCGCTTATCAATGACA	4	2	34.0	7	2	27.714285	delly	chr12	103657367	chr15	62327232	IMPRECISE	TRA	23	37	NA	NA	NA	PASS	0/0:0,-27.6931,-542.698:277:PASS:0:92:0:0:0
14189LN	INTER	INV_TRANSLOC	UNBAL	chr7	142381534-142382176	chr12	3965090-3965512	19	1	1	1	142382176-142382479	3965512-3966035	Ctsd	protein_coding	Efr3b	protein_coding	no_repeat_sr	0	0.01	no_repeat_rmsk	0.23	0.01	socrate	chr7	142382201	chr12	3965505	unpaired	6	42.0	.	.	.	.	delly	chr7	142382198	chr12	3965508	PRECISE	TRA	19	37	6	1	AGTGTCCCCAACCCTAGCAGCAGATTTGCTCATGGCTCACTCACCAGGCCAGGCTGTGTCAGCAGTGGCACTTTAGAATTTGGGGAAAGAAAGATTTAACAACTAGGATTGAAAAAATATTTTCCC	PASS	./.:.,.,.:0:LowQual:0:52:0:0:0
14189LN	INTER	TRANSLOC	UNBAL	chr12	113356732-113357066	chr15	90859905-90860502	17	1	1	1	113356122-113356733	90860502-90860850	Ighg	IG_C_gene	.	.	no_repeat_sr	0	0.07	no_repeat_rmsk	0	0.12	socrate	chr12	113356746	chr15	90860635	unpaired	5	41.4	.	.	.	.	delly	chr12	113356744	chr15	90860634	PRECISE	TRA	17	37	4	1	GGTCCTAAAGTGGCTCTGTCAATAACAAAGAAAATTATTATTTTTTGCTATGTTTAAATGCCCAACAGAAGGCTATGAAGCTCAGGCCCTCTGAGTGTCTCTCTAG	PASS	./.:.,.,.:0:LowQual:0:73:0:0:0
14189LN	INTER	TRANSLOC	UNBAL	chr12	108385695-108386022	chr15	62304356-62304960	15	1	1	1	108386022-108386640	62304016-62304357	Eml1	protein_coding	Pvt1	lincRNA	no_repeat_sr	0	0	no_repeat_rmsk	0.57	0.09	socrate	chr12	108386028	chr15	62304304	unpaired	8	44.0	.	.	.	.	delly	chr12	108386028	chr15	62304303	PRECISE	TRA	15	37	9	1	GCAATGTTGGATGCTGTACAGCCGAGATCTCTCTCGCTTAGGGCAATGCCAGAGTCAGGACATTGGGCCATCCAGTTGCTGCGGTCTGGTCTGCAAAACTAGCTGGCAGCTTGTTTTCACGTCTAGACTCATTGCTGAG	PASS	0/0:0,-21.0715,-416.899:211:PASS:0:82:0:70:0
14821LN	INTER	TRANSLOC	UNBAL	chr12	113426682-113427183	chr15	62086903-62087429	199	1	0.99	0.99	113427183-113427339	62086777-62086908	Ighj4	IG_J_gene	Pvt1	lincRNA	no_repeat_sr	0	0	no_repeat_rmsk	0	0	socrate	chr12	113427146	chr15	62086913	Micro-homology: 2bp homology found! (GG)	29	17	42.0	44	18	44.0	delly	chr12	113427146	chr15	62086910	PRECISE	TRA	102	37	23	1	TCAAAGTCTTAATAGTAAGGCAAAACAAACAACTAAAAAAGATCATGAACAAAGTCACTGTAAATGCTTCGGGGGCTGCAGCTTTTCCTGTTTATCACCTATGCATGTTTTGTAAATCCTCATTTCCATCGGTGGGTGGTGTTAATGCCCAG	PASS	0/0:0,-16.255,-320.899:163:PASS:0:72:0:54:0
13111LN	INTER	INS_FRAGMT	BAL	chr12	113451482-113452048	chr15	62350998-62351998	483	1	0.98	0.99	113451279-113451487 113452048-113452224	62351573-62351542	Ighd2-8	IG_D_gene	Pvt1	lincRNA	no_repeat_sr	0	0.08	no_repeat_rmsk	0	0.53	socrate	chr12	113451496	chr15	62351556	Micro-homology: 3bp homology found! (TGA)	50	15	31.94	96	16	44.0	delly	chr12	113452033	chr15	62351549	PRECISE	TRA	102	37	45	1	CTACCCTCTGGATAATTTCTGCAGGTCTGCCTTTCAGCCCCCACTACTGACTCTCTTTAATTTTATCTCCATTTCTGAGAAAGGCCAATCATGTTAAAAACCCCACCCATCATGGTAGAGTTCCTCATTTGACAATTCCTACGAAATTGTATGTAAATAAGC	PASS	./.:.,.,.:0:LowQual:0:57:0:0:0
13111LN	INTER	TRANSLOC	BAL	chr12	113451484-113452049	chr15	62351392-62352147	315	1	0.98	0.987	113452049-113451489	62351573-62351542	Ighd2-8	IG_D_gene	Pvt1	lincRNA	no_repeat_sr	0	0.1	no_repeat_rmsk	0	0.19	socrate	chr12	113451496	chr15	62351556	Micro-homology: 3bp homology found! (TGA)	50	15	31.94	96	16	44.0	delly	chr12	113452033	chr15	62351549	PRECISE	TRA	102	37	45	1	CTACCCTCTGGATAATTTCTGCAGGTCTGCCTTTCAGCCCCCACTACTGACTCTCTTTAATTTTATCTCCATTTCTGAGAAAGGCCAATCATGTTAAAAACCCCACCCATCATGGTAGAGTTCCTCATTTGACAATTCCTACGAAATTGTATGTAAATAAGC	PASS	./.:.,.,.:0:LowQual:0:57:0:0:0
13111LN	INTER	INV_TRANSLOC	UNBAL	chr12	113445029-113445511	chr15	62353167-62353647	220	1	0.98	0.982	113445511-113445687	62353647-62353825	Ighd3-2	IG_D_gene	Pvt1	lincRNA	no_repeat_sr	0	0	no_repeat_rmsk	0.35	0.2	socrate	chr12	113445498	chr15	62353631	Blunt-end joining	40	27	29.775	83	26	44.0	delly	chr12	113445498	chr15	62353631	PRECISE	TRA	102	37	45	1	CTATTTTTAAATTCAGTGTCTATTGTTCAAAGAGCCCTGCCTTAATTCTATACCAAACAGGTTTCTCTCAGGTATTCTCAACTGCCCAGAGGCACAGAAGCCCTTCACAGGCTGTCAGTGTCCATTCCTCACCCTCTGTGCCTCTTCATCTCTCTGCTTCCTCCTA	PASS	./.:.,.,.:0:LowQual:0:82:0:0:0
13111LN	INTER	TRANSLOC	UNBAL	chr4	155557552-155557841	chrX	91921053-91921347	18	1	1	1	155557188-155557557	91921347-91921711	Gnb1	protein_coding	.	.	no_repeat_sr	0.2	0	no_repeat_rmsk	0.2	0	socrate	chr4	155557515	chrX	91921095	Micro-homology: 2bp homology found! (AA)	1	0	44.0	4	3	33.25	delly	chr4	155557556	chrX	91921344	IMPRECISE	TRA	17	37	NA	NA	NA	PASS	0/0:0,-19.2653,-380.899:193:PASS:0:64:0:0:0
13111LN	INTER	INV_TRANSLOC	UNBAL	chr12	9778859-9779246	chr15	56665338-56665657	10	1	1	1	9778593-9778864	56665004-56665343	.	.	Has2	protein_coding	no_repeat_sr	0	0	repeat1_rmsk	1	0	socrate	chr12	9778861	chr15	56665349	short SC cluster	0	2	29.0	1	5	22.0	delly	chr12	9778863	chr15	56665342	IMPRECISE	TRA	10	37	NA	NA	NA	PASS	0/0:0,-17.4592,-344.899:175:PASS:0:58:0:0:0
13111LN	INTER	INV_TRANSLOC	UNBAL	chr12	29438730-29439068	chr15	33571806-33572347	9	1	1	1	29438415-29438735	33571694-33571811	.	.	Cpq	protein_coding	no_repeat_sr	0	0.12	repeat2_rmsk	0.38	1	socrate	chr12	29438734	chr15	33571784	unpaired	1	24.0	.	.	.	.	delly	chr12	29438730	chr15	33571781	PRECISE	TRA	9	37	2	0.907407	TTTATATATCAGAGTCTGATACATTCTCTGTCCTTCTCGTCCTTCTCGGCAGACACCCACACACCTATGGTCACTTGATCTTT	PASS	./.:.,.,.:0:LowQual:0:64:0:0:0
13111LN	INTER	INV_TRANSLOC	UNBAL	chr12	10253886-10254196	chr15	44275767-44276030	8	1	1	1	10253543-10253891	44275377-44275772	.	.	.	.	no_repeat_sr	0	0	repeat2_rmsk	0.27	1	socrate	chr12	10253872	chr15	44275753	short SC cluster	0	4	29.0	3	2	31.0	delly	chr12	10253890	chr15	44275771	IMPRECISE	TRA	8	37	NA	NA	NA	PASS	0/0:0,-19.8669,-389.799:199:PASS:0:66:0:0:0
13111LN	INTER	TRANSLOC	UNBAL	chr12	112268474-112268830	chr17	86230945-86231388	8	1	1	1	112268830-112269132	86230735-86230950	.	.	Prkce	protein_coding	no_repeat_sr	0	0.3	no_repeat_rmsk	0.43	0.61	socrate	chr12	112268823	chr17	86230936	Micro-homology: 1bp homology found! (G)	2	1	36.0	2	7	44.0	delly	chr12	112268823	chr17	86230934	PRECISE	TRA	8	37	2	1	GTCCAACCTGGTGAACCGATGAGTATTATTGGGGTTACTTACAGGAATATGGTTCCTGGGGACCTGACAGCTGTCTCTA	PASS	0/0:0,-14.4489,-284.899:144:PASS:0:70:0:48:0
13111LN	INTER	INV_TRANSLOC	UNBAL	chr1	172151597-172151790	chr15	62425669-62425889	6	1	1	1	172151137-172151602	62425236-62425674	Dcaf8	protein_coding	down Pvt1	.	no_repeat_sr	0	0	no_repeat_rmsk	0.34	0.53	socrate	chr1	172151557	chr15	62425662	short SC cluster	0	2	29.0	1	1	44.0	delly	chr1	172151601	chr15	62425673	IMPRECISE	TRA	6	37	NA	NA	NA	PASS	0/0:0,-17.455,-332.295:175:PASS:0:58:0:0:0
[truncated: 2 more columns]

## Sheet: README
SVDetect results column description (based on SVDetect manual)
chr_type	Type of chromosomal rearrangement (INTRA: intra-chromosomal SV, INTER: inter-chromosomal SV)
SV_type	Predicted type of SV
BAL_type	Balanced or unbalanced feature
chromosome1	Chromosome name of the first group of paired-end reads
start1.end1	Chromosome1 start and end coordinates
chromosome2	Chromosome name of the second group of paired-end reads
start2.end2	Chromosome2 start and end coordinates
nb_pairs	Number of pairs after filtering
score_strand_filtering	% of the remaining pairs after strand filtering
score_order_filtering	% of the remaining pairs after order filtering
final_score	Score based on score_order_filtering and score_order_filtering (best score=1)
breakpoint1_start1.end1	Coordinates of the estimated breakpoint region in chromosome1
breakpoint2_start2.end2	Coordinates of the estimated breakpoint region in chromosome2
Ensembl annotation
geneName1	Ensembl name of the gene overlapping the first region of the structural variant
geneBiotype1	Ensembl biotype of the gene overlapping the first region of the structural variant
geneName2	Ensembl name of the gene overlapping the second region of the structural variant
geneBiotype2	Ensembl biotype of the gene overlapping the second region of the structural variant
Overlap with repeats
repeat_type_sr	Overlap with simple Repeats (UCSC, mm10) is more than 50%
percent_repeat1	Percentage of overlap with simple Repeats of the first region in the SV
percent_repeat2	Percentage of overlap with simple Repeats of the second region in the SV
repeat_type_rmsk	Overlap with RepeatMasker (UCSC, mm10) is more than 80%
percent_repeat1_rmsk	Percentage of overlap with RepeatMasker of the first region in the SV
percent_repeat2_rmsk	Percentage of overlap with RepeatMasker of the second region in the SV
Socrates results column description
socrates	Indicates if one of the Socrates predictions overlaps with the SVDetect prediction
chromosome1	Chromosome name of the first cluster
socr_BP1	Coordinate of the breakpoint in chromosome1
chromosome2	Chromosome name of the second cluster
socr_BP2	Coordinate of the breakpoint in chromosome2
BP_condition	Nature of the fusion event (Blunt-end joining, Micro-homology, Inserted sequence, short SC cluster, unpaired)
C1_long_support	Number of long soft clipped reads of the first cluster
C1_short_support	Number of short soft clipped reads of the first cluster
C1_avg_realign_mapq	Average realignments mapping quality of the first cluster
C2_long_support	Number of long soft clipped reads of the second cluster
C2_short_support	Number of short soft clipped reads of the second cluster
C2_avg_realign_mapq	Average realignments mapping quality of the second cluster
Delly results column description
delly	Indicates if one of the Delly predictions overlaps with the SVDetect prediction
chromosome1	Chromosome name of the first breakpoint
delly_BP1	Coordinate of the breakpoint in chromosome1
chromosome2	Chromosome name of the second breakpoint
delly_BP2	Coordinate of the breakpoint in chromosome2
PRECISE	Precise or imprecise structural variation
SV_type	Type of structural variant (Deletion, Duplication, Inversion, Translocation)
PE	Paired-end support of the structural variant
MAPQ	Median mapping quality of paired-ends
SR	Split-read support
SRQ	Split-read consensus alignment quality
Consensus	Split-read consensus sequence
Filter	PASS or Low Qual (PE support below 3 or mapping quality below 20)
Format_Normal	GT:GL:GQ:FT:RC:DR:DV:RR:RV
Format_Tumor	GT:GL:GQ:FT:RC:DR:DV:RR:RV
GT	Genotype
GL	Log10-scaled genotype likelihoods for RR,RA,AA genotypes
GQ	Genotype Quality
FT	Per-sample genotype filter
RC	Normalized high-quality read count for the SV
DR	high-quality reference pairs
DV	high-quality variant pairs
RR	high-quality reference junction reads
RV	high-quality variant junction reads
Somatic_status	Somatic or germline structural variant (manual annotation)
